# Supplementary material for: Expression Profile and Potential Function of Circular RNAs in Peripheral Blood Mononuclear Cells in Male Patients With Primary Gout
Source: Front Genet. 2021 Oct 26;12:728091. doi: 10.3389/fgene.2021.728091 (PMC8576385; doi:10.3389/fgene.2021.728091)
Supplement: Supplementary file 2 [file DataSheet4.xlsx]

## Sheet: Supplementary_Material 4.
Supplementary_Material S4. Kyoto encyclopedia of genes and genomes (KEGG) analysis enriched the top 10 items
Term ID	Pathway name	P-Value	Input gene number	Input gene
hsa04151	PI3K-Akt signaling pathway	2.29003e-06	18	YWHAZ|BRCA1|LPAR1|FN1|PRKCA|CDKN1B|EFNA5|NRAS|CREB1|PPP2R2A|YWHAH|MCL1|COL6A6|PDPK1|LAMC1|CDKN1A|FOXO3|YWHAE
hsa04141	Protein processing in endoplasmic reticulum	3.91767e-06	12	BAG2|BCAP31|PDIA3|UBE2D3|MAP3K5|TRAM1|SSR2|SEC24A|SEC24B|SAR1B|ATF6|TXNDC5
hsa05168	Herpes simplex virus 1 infection	4.70254e-06	21	ZNF676|ZNF208|ZNF195|SRSF1|ZNF320|CCL5|ZNF268|ZFP14|ZNF286A|PDIA3|ZFP1|ZNF257|ZNF468|ZNF37A|ZNF347|ZNF91|FAS|PML|MAVS|ZNF563|ZNF665
hsa04530	Tight junction	5.21836e-06	12	TJP1|LLGL1|PRKAG1|CLDN18|PPP2R2A|RDX|MAP3K5|MSN|NF2|PRKACB|ACTB|TUBA1A
hsa05203	Viral carcinogenesis	5.23181e-06	13	YWHAZ|RBPJL|RBL1|GTF2H3|CDKN1B|CDKN1A|NRAS|CREB1|IL6ST|YWHAH|REL|PRKACB|YWHAE
hsa05205	Proteoglycans in cancer	5.788e-06	13	DCN|FN1|PRKCA|FAS|CDKN1A|NRAS|RDX|FRS2|MSN|PRKACB|PDPK1|ACTB|PDCD4
hsa04722	Neurotrophin signaling pathway	7.70094e-06	10	SHC1|NRAS|RAP1B|MAP3K5|FOXO3|KIDINS220|ARHGDIA|PDPK1|FRS2|YWHAE
hsa04720	Long-term potentiation	5.05871e-05	7	PRKCA|CACNA1C|NRAS|RAP1B|GRIN2A|PRKACB|PPP3CA
hsa04921	Oxytocin signaling pathway	5.83113e-05	10	PRKAG1|CDKN1A|CACNA1C|NRAS|MYLK3|PRKCA|PRKACB|PPP3CA|ACTB|RCAN1
hsa04110	Cell cycle	6.39385e-05	9	YWHAZ|RBL1|BUB3|CDC27|CDKN1B|CDKN1A|YWHAH|ANAPC7|YWHAE
