# Supplementary material for: Expression Profile and Potential Function of Circular RNAs in Peripheral Blood Mononuclear Cells in Male Patients With Primary Gout
Source: Front Genet. 2021 Oct 26;12:728091. doi: 10.3389/fgene.2021.728091 (PMC8576385; doi:10.3389/fgene.2021.728091)
Supplement: Supplementary file 3 [file DataSheet3.xlsx]

## Sheet: Supplementary_Material 3.
Supplementary_Material S3. Gene Ontology(GO) analysis enriches the top 10 items in the and biological process(BP),cell composition(CC), molecular function(MF)
	Term ID	Term name	P-Value	Input gene number	Input gene
BP	GO:0010256	endomembrane system organization	9.25993e-07	32	MIA3/OPTN/TMCC1/ARHGAP21/YWHAZ/UBXN2B/TRAM1/RAB10/GOLPH3L/ANKLE2/RAB22A/TLCD2/UBXN2A/EMC1/TRIM72/HOOK3/F2RL3/GOLGA2/CREB1/ANO7/SOX30/ASAP1/TMED9/VAPB/TMEM33/TOR1AIP2/PPP2R2A/SH3TC2/CLU/NDEL1/PRKCA/TRAM2
	GO:0090114	COPII-coated vesicle budding	2.30796e-06	11	SEC24A/MIA3/NSF/GOLGA2/MCFD2/KLHL12/TRAPPC6B/SEC24B/SAR1B/VAPB/PPP6R3
	GO:0006900	vesicle budding from membrane	4.22765e-06	13	SEC24A/MIA3/GOLPH3L/NSF/GOLGA2/MCFD2/KLHL12/TRAPPC6B/TMED9/SEC24B/SAR1B/VAPB/PPP6R3
	GO:0006901	vesicle coating	1.08688e-05	10	SEC24A/NSF/GOLGA2/MCFD2/KLHL12/TRAPPC6B/TMED9/SEC24B/SAR1B/PPP6R3
	GO:0048199	vesicle targeting, to, from or within Golgi	1.79682e-05	10	SEC24A/NSF/GOLGA2/MCFD2/KLHL12/TRAPPC6B/TMED9/SEC24B/SAR1B/PPP6R3
	GO:0048193	Golgi vesicle transport	3.41224e-05	24	ERGIC2/SEC24A/MIA3/BCAP31/OPTN/CCDC93/RAB10/GOLPH3L/EXOC5/NSF/GOLGA2/MCFD2/KLHL12/TRAPPC6B/TMED9/SEC24B/SAR1B/CAPZA2/VAPB/PPP6R3/RACGAP1/VPS54/SEC22C/LLGL1
	GO:0048207	vesicle targeting, rough ER to cis-Golgi	4.3809e-05	9	SEC24A/NSF/GOLGA2/MCFD2/KLHL12/TRAPPC6B/SEC24B/SAR1B/PPP6R3
	GO:0048208	COPII vesicle coating	4.3809e-05	9	SEC24A/NSF/GOLGA2/MCFD2/KLHL12/TRAPPC6B/SEC24B/SAR1B/PPP6R3
	GO:0006997	nucleus organization	8.08146e-05	12	USP36/AFF2/UBXN2B/PML/ANKLE2/NUP133/UBXN2A/WDR73/PPP2R2A/HMGB2/NDEL1/PRKCA
	GO:0006888	endoplasmic reticulum to Golgi vesicle-mediated transport	8.32646e-05	16	ERGIC2/SEC24A/MIA3/BCAP31/NSF/GOLGA2/MCFD2/KLHL12/TRAPPC6B/TMED9/SEC24B/SAR1B/CAPZA2/VAPB/PPP6R3/SEC22C
CC	GO:0005819	spindle	0.000162207	23	NR3C1/YEATS2/KIF14/UBXN2B/SIRT2/RPS3/POC1A/WDR73/RAB11FIP4/GOLGA2/TBL1XR1/TNKS/GEM/CIAO1/CDC27/ANAPC7/MAK/CEP350/RACGAP1/BEX4/ACOT13/NDEL1/ARL8A
	GO:0030127	COPII vesicle coat	0.000481539	4	SEC24A/KLHL12/SEC24B/SAR1B
	GO:0030135	coated vesicle	0.00184759	17	ERGIC2/SEC24A/BCAP31/SYNRG/AAK1/SNX18/ASTN2/HIP1/GOLGA2/MCFD2/KLHL12/TMED9/SEC24B/SAR1B/GPR107/MYO6/FURIN
	GO:0005925	focal adhesion	0.00290826	21	ACTB/CNN2/YWHAE/RND3/PDIA3/YWHAZ/MME/RAB10/SNTB2/LAYN/RPS3/RDX/LIMD1/UBOX5/LAMTOR3/MSN/PDPK1/CD46/LPP/PAK4/ILK
	GO:0030134	COPII-coated ER to Golgi transport vesicle	0.00302233	8	ERGIC2/SEC24A/GOLGA2/MCFD2/KLHL12/TMED9/SEC24B/SAR1B
	GO:0005811	lipid droplet	0.00322744	8	BCAP31/HSD17B11/PLIN2/RSAD2/RAB5C/ABHD5/RAP1B/STARD13
	GO:0030055	cell-substrate junction	0.0035292	21	ACTB/CNN2/YWHAE/RND3/PDIA3/YWHAZ/MME/RAB10/SNTB2/LAYN/RPS3/RDX/LIMD1/UBOX5/LAMTOR3/MSN/PDPK1/CD46/LPP/PAK4/ILK
	GO:0031301	integral component of organelle membrane	0.00386333	19	BCAP31/CASD1/PDIA3/SLC35A5/TRAM1/SLC46A3/ANKLE2/FUNDC2/EMC1/SAMD8/SCD/APOOL/STX12/ITM2B/ATF6/TMEM33/SFXN1/FURIN/TRAM2
	GO:0030496	midbody	0.00455782	12	KIF14/SIRT2/BOLL/EXOC5/RDX/ZFYVE26/RAB11FIP4/GEM/USP3/MAK/RACGAP1/ARL8A
	GO:0005912	adherens junction	0.00525609	11	ACTB/EPHA4/FRS2/RAB10/TJP1/RDX/LIMD1/FRMD5/PARD3B/NF2/PAK4
MF	GO:0043014	alpha-tubulin binding	0.000518991	6	DNAL1/DIP2B/RACGAP1/BEX4/NDEL1/ARL8A
	GO:0005165	neurotrophin receptor binding	0.00366868	3	FRS2/EFNA5/SHC1
	GO:0019894	kinesin binding	0.00392506	5	ACTB/KIF1B/ATCAY/DCP1A/MAPK8IP3
	GO:0019003	GDP binding	0.00426847	7	NRAS/RAB10/RAB22A/RAB42/GEM/RAB5C/RAP1B
	GO:0016627	oxidoreductase activity, acting on the CH-CH group of donors	0.00524414	6	SDHA/SDHD/ACAD9/ACOX3/IVD/DHODH
	GO:0032182	ubiquitin-like protein binding	0.00631018	8	UBXN2B/PML/SIRT2/RNF111/BUB3/UBXN7/UBXN2A/N4BP2
	GO:0030165	PDZ domain binding	0.00742346	7	KIDINS220/KIF14/NSF/CRIPT/ERC1/LPAR1/SLC22A4
	GO:0035497	cAMP response element binding	0.00861356	3	TCF12/CREB1/ATF6
	GO:0044389	ubiquitin-like protein ligase binding	0.0118252	16	CASP10/YWHAE/CDKN1A/YWHAZ/BAG2/PML/PRKACB/DBT/BRCA1/UBXN7/DIO2/UBOX5/CUL2/ITCH/UBE2A/CLU
	GO:0019838	growth factor binding	0.0127052	9	DUSP1/PXDN/API5/IL6ST/ACVR1/SHC1/LTBP1/PCSK6/FURIN
